# Supplementary material for: Dynamic Physiological Culture of Ex Vivo Human Tissue: A Systematic Review
Source: Cancers (Basel). 2021 Jun 8;13(12):2870. doi: 10.3390/cancers13122870 (PMC8229413; doi:10.3390/cancers13122870)
Supplement: Supplementary file 1 [file cancers-13-02870-s001.zip]

Archive with 1 entries (1 files):
- cancers-1221306-supplementary.pdf
